# Supplementary material for: Data driven healthcare insurance system using machine learning and blockchain technologies
Source: PeerJ Comput Sci. 2025 Jul 30;11:e2980. doi: 10.7717/peerj-cs.2980 (PMC12453831; doi:10.7717/peerj-cs.2980)
Supplement: Supplemental Information 1 — Individual patient reviews for various doctors, including fields such as Employee ID, Gender, Age, Department visited, Hospital name, Doctor name, review text, and consultation fee. The data is used to analyze review patterns and patient feedback across multiple departments and hospitals. [file peerj-cs-11-2980-s001.csv]

Employee_ID	Gender	Age	Dept_visited	Dept_ID	Hospital_Name	Doctor_Name	Reviews	Fee
E1	Female	33	Cardiology	15	H2	H2D002	3	3000
E1	Female	33	Oncology	12	H1	H1D064	4	1000
E1	Female	33	Oncology	12	H1	H1D064	4	1000
E1	Female	34	Oncology	12	H1	H1D064	4	1000
E1	Female	34	Oncology	12	H1	H1D064	4	1000
E1	Female	34	ENT	8	H3	H3D023	2	1000
E1	Female	35	Caardiology	15	H2	H2D002	3	3000
E1	Female	35	Neurology	4	H1	H1D012	3	1000
E1	Female	35	Neurology	4	H1	H1D012	3	1500
E1	Female	35	Oncology	12	H1	H1D064	4	1000
E1	Female	35	Oncology	12	H1	H1D064	4	1000
E1	Female	35	Oncology	12	H1	H1D064	4	1000
E1	Female	36	Cardiology	15	H2	H2D002	3	3000
E1	Female	36	Cardiology	15	H2	H2D009	3	3000
E1	Female	36	Cardiology	15	H2	H2D009	3	3000
E2	Female	41	Paediatrics	1	H3	H3D005	3	1000
E2	Female	41	Paediatrics	1	H3	H3D005	3	1000
E2	Female	41	Paediatrics	1	H3	H3D005	3	1000
E2	Female	41	Dermatology	11	H3	H3D007	4	1000
E2	Female	42	Dermatology	11	H3	H3D007	4	1000
E2	Female	42	Dermatology	11	H3	H3D007	4	1000
E2	Female	43	Nephrology	16	H3	H3D016	2	1000
E2	Female	43	Nephrology	16	H4	H4D119	5	3300
E2	Female	43	Nephrology	16	H4	H4D119	5	3300
E2	Female	43	Nephrology	16	H4	H4D119	5	3300
E2	Female	43	Nephrology	16	H4	H4D119	5	3300
E2	Female	43	Nephrology	16	H4	H4D119	5	3300
E2	Female	44	Pediatrician	1	H4	H4D199	4	3300
E3	Female	35	Anesthesiology	24	H4	H4D005	5	3300
E3	Female	35	Pulmonology	18	H3	H3D020	3	1000
E3	Female	36	Pulmonology	18	H3	H3D020	3	1000
E3	Female	37	Orthopaedics	14	H1	H1D081	3	1000
E3	Female	38	Cardiology	15	H2	H2D008	2	3000
E4	Female	38	Nephrology	16	H4	H4D120	3	3300
E4	Female	38	Nephrology	16	H4	H4D121	4	3300
E4	Female	39	Opthalmology	39	H4	H4D157	3	3300
E4	Female	39	Opthalmology	39	H4	H4D156	4	3300
E4	Female	39	Opthalmology	39	H4	H4D156	4	3300
E5	Male	33	Oncology	12	H4	H4D150	3	3300
E5	Male	33	Oncology	12	H4	H4D149	3	3300
E5	Male	34	Oncology	12	H4	H4D147	4	3300
E5	Male	34	Oncology	12	H4	H4D153	3	3300
E5	Male	34	Oncology	12	H4	H4D147	4	3300
E6	Female	46	Paediatrics	1	H3	H3D005	3	1000
E6	Female	46	Paediatrics	1	H3	H3D004	3	1000
E6	Female	46	Paediatrics	1	H1	H1D004	4	1000
E6	Female	47	Paediatrics	1	H1	H1D004	4	1000
E6	Female	47	Paediatrics	1	H1	H1D004	4	1000
E7	Male	49	Urology	6	H1	H1D027	4	1000
E7	Male	49	Plastic Surgery	7	H1	H1D033	3	1000
E7	Male	50	Neuro and Thoracic Surgery	10	H1	H1D053	4	1000
E7	Male	51	Cardiology	15	H2	H2D004	5	3000
E7	Male	52	Endocrinology	30	H4	H4D059	5	3300
E7	Male	52	Gastroentrology	19	H4	H4D072	4	3300
E8	Male	29	Cardiology	15	H2	H2D009	4	3000
E8	Male	29	Gastroentrology	19	H3	H3D026	3	1000
E8	Male	30	General Medicine	23	H3	H3D052	4	1000
E8	Male	31	Anesthesiology	24	H4	H4D011	3	3300
E8	Male	32	Emergency	29	H4	H4D048	4	3300
E8	Male	32	General Surgery	9	H4	H4D076	4	3300
E9	Female	32	Endocrinology	30	H4	H4D056	4	3300
E9	Female	34	Nutritionist	11	H4	H4D136	5	3300
E9	Female	34	ENT	8	H1	H1D041	4	1000
E9	Female	34	General Surgery	9	H1	H1D048	5	1000
E9	Female	35	Dermatology	11	H4	H4D038	3	3300
E10	Male	43	Cardiology	15	H2	H2D001	4	3000
E10	Male	44	Pulmonology	18	H3	H3D021	3	1000
E10	Male	44	General Medicine	23	H3	H3D052	4	1000
E10	Male	45	Anesthesiology	24	H4	H4D012	5	3300
E10	Male	45	Anesthesiology	24	H4	H4D018	4	3300
E11	Female	31	Gynaecology	5	H3	H3D069	3	1000
E11	Female	31	Gynaecology	5	H3	H3D071	4	1000
E11	Female	31	Gynaecology	5	H3	H3D071	4	1000
E11	Female	32	ENT	8	H1	H1D035	3	1000
E11	Female	32	Child Specialist	3	H1	H1D008	3	1000
E11	Female	33	Child Specialist	3	H1	H1D010	4	1000
E11	Female	33	Child Specialist	3	H1	H1D010	4	1000
E12	Female	47	Urology	6	H1	H1D026	3	1000
E12	Female	47	Urology	6	H1	H1D025	4	1000
E12	Female	47	Urology	6	H1	H1D025	4	1000
E12	Female	49	General Surgery	9	H4	H4D092	3	3300
E12	Female	49	Gastroentrology	19	H4	H4D065	4	3300
E12	Female	49	Gastroentrology	19	H4	H4D065	4	3300
E13	Male	34	General Surgery	9	H1	H1D042	4	1000
E13	Male	34	General Surgery	9	H1	H1D042	4	1000
E13	Male	35	Vascular and Spine Surgery	13	H1	H1D068	3	1000
E13	Male	35	Vascular and Spine Surgery	13	H1	H1D070	4	1000
E13	Male	35	Vascular and Spine Surgery	13	H1	H1D074	4	1000
E13	Male	35	Vascular and Spine Surgery	13	H1	H1D074	4	1000
E14	Female	51	Neurology	4	H3	H3D045	3	1000
E14	Female	51	Neuro and Thoracic Surgery	10	H1	H1D053	3	1000
E14	Female	51	Neuro and Thoracic Surgery	10	H1	H1D055	4	1000
E14	Female	51	Neurology	4	H4	H4D127	4	3300
E14	Female	52	Neurology	4	H4	H4D127	4	3300
E14	Female	52	Neurology	4	H4	H4D127	4	3300
E15	Female	29	Paediatrics	1	H1	H1D004	2	1000
E15	Female	29	Paediatrics	1	H1	H1D003	3	1000
E15	Female	30	Pediatrician	1	H4	H4D193	3	3300
E15	Female	31	Pediatrician	1	H4	H4D196	4	3300
E15	Female	31	Pediatrician	1	H4	H4D196	3	3300
E15	Female	32	Pediatrician	1	H4	H4D196	4	3300
E16	Female	44	Dermatology	11	H3	H3D009	3	1000
E16	Female	44	Dermatology	11	H3	H3D010	3	1000
E16	Female	45	Dermatology	11	H3	H3D011	3	1000
E16	Female	45	Dermatology	11	H1	H1D058	3	1000
E16	Female	45	Dermatology	11	H1	H1D062	4	1000
E16	Female	46	Dermatology	11	H1	H1D062	4	1000
E17	Female	26	Gastroentrology	19	H3	H3D026	4	1000
E17	Female	26	Gastroentrology	19	H3	H3D026	4	1000
E17	Female	26	Pulmonology	18	H3	H3D019	3	1000
E17	Female	27	Pulmonology	18	H3	H3D020	3	1000
E17	Female	27	Pulmonology	18	H3	H3D021	4	1000
E17	Female	27	Pulmonology	18	H3	H3D021	3	1000
E18	Female	32	Cardiology	15	H4	H4D028	4	3300
E18	Female	32	Cardiology	15	H4	H4D028	3	3300
E18	Female	33	Cardiothoracic Surgeon	28	H4	H4D031	4	3300
E18	Female	33	Cardiology	15	H4	H4D028	3	3300
E18	Female	34	Cardiology	15	H4	H4D027	4	3300
E18	Female	34	Cardiology	15	H4	H4D027	4	3300
E19	Female	27	Dentistry	21	H4	H4D034	3	3300
E19	Female	27	Dentistry	21	H4	H4D035	4	3300
E19	Female	27	Dentistry	21	H4	H4D035	3	3300
E19	Female	27	Dentistry	21	H4	H4D036	4	3300
E19	Female	28	Dentistry	21	H4	H4D036	3	3300
E19	Female	28	Dentistry	21	H4	H4D036	4	3300
E20	Female	29	Neuro and Thoracic Surgery	10	H1	H1D050	3	1000
E20	Female	29	Neuro and Thoracic Surgery	10	H1	H1D051	3	1000
E20	Female	29	Neuro and Thoracic Surgery	10	H1	H1D052	3	1000
E20	Female	30	Neuro and Thoracic Surgery	10	H1	H1D053	4	1000
E20	Female	30	Neuro and Thoracic Surgery	10	H1	H1D054	4	1000
E20	Female	31	Neuro and Thoracic Surgery	10	H1	H1D054	4	1000
E21	Female	51	Orthopaedics	14	H4	H4D164	2	3300
E21	Female	51	Orthopaedics	14	H4	H4D165	3	3300
E21	Female	51	Orthopaedics	14	H4	H4D165	3	3300
E21	Female	52	Orthopaedics	14	H4	H4D166	4	3300
E21	Female	52	Orthopaedics	14	H4	H4D166	4	3300
E22	Male	49	Urology	6	H4	H4D224	3	3300
E22	Male	49	Urology	6	H4	H4D225	4	3300
E22	Male	49	Urology	6	H4	H4D225	3	3300
E22	Male	50	Urology	6	H4	H4D227	3	3300
E22	Male	50	Urology	6	H4	H4D227	4	3300
E23	Female	44	Nephrology	16	H4	H4D118	3	3300
E23	Female	44	Nephrology	16	H4	H4D119	4	3300
E23	Female	44	Pathology	43	H4	H4D173	3	3300
E23	Female	45	Pathology	43	H4	H4D175	3	3300
E23	Female	45	Pathology	43	H4	H4D175	4	3300
E24	Female	29	Gynaecology	5	H1	H1D013	3	1000
E24	Female	29	Gynaecology	5	H1	H1D017	3	1000
E24	Female	29	Gynaecology	5	H1	H1D017	4	1000
E24	Female	29	Gastroentrology	19	H3	H3D026	3	1000
E24	Female	30	Gastroentrology	19	H3	H3D029	4	1000
E25	Female	36	Anesthesiology	24	H4	H4D008	3	3300
E25	Female	36	Anesthesiology	24	H4	H4D008	3	3300
E25	Female	36	Anesthesiology	24	H4	H4D010	4	3300
E25	Female	37	Anesthesiology	24	H4	H4D009	4	3300
E25	Female	37	Anesthesiology	24	H4	H4D009	3	3300
E26	Female	39	Endocrinology	30	H4	H4D055	3	3300
E26	Female	39	Endocrinology	30	H4	H4D057	4	3300
E26	Female	40	Endocrinology	30	H4	H4D058	4	3300
E26	Female	40	Gastroentrology	19	H4	H4D065	3	3300
E26	Female	40	Gastroentrology	19	H4	H4D065	4	3300
E27	Female	31	Neurology	4	H3	H3D044	3	1000
E27	Female	31	Neurology	4	H3	H3D045	4	1000
E27	Female	31	General Surgery	9	H3	H3D037	3	1000
E27	Female	32	General Surgery	9	H3	H3D038	4	1000
E27	Female	32	Neurology	4	H3	H3D045	4	1000
E28	Male	45	Cardiology	15	H4	H4D027	3	3300
E28	Male	45	Cardiology	15	H4	H4D028	4	3300
E28	Male	46	Cardiothoracic Surgeon	28	H4	H4D032	3	3300
E28	Male	46	Cardiology	15	H4	H4D028	4	3300
E28	Male	46	Cardiology	15	H4	H4D029	2	3300
E29	Female	45	General Surgery	9	H4	H4D092	3	3300
E29	Female	45	General Surgery	9	H4	H4D090	4	3300
E29	Female	45	Neurosurgery	36	H4	H4D134	3	3300
E29	Female	45	Neurosurgery	36	H4	H4D133	4	3300
E29	Female	46	Neurosurgery	36	H4	H4D133	4	3300
E30	Female	33	ENT	8	H3	H3D024	3	1000
E30	Female	33	ENT	8	H3	H3D022	4	1000
E30	Female	33	ENT	8	H1	H1D039	3	1000
E30	Female	33	ENT	8	H1	H1D040	4	1000
E30	Female	33	ENT	8	H1	H1D040	4	1000
E31	Female	43	Oncology	12	H4	H4D145	4	3300
E31	Female	43	Oncology	12	H4	H4D145	4	3300
E31	Female	44	Cardiology	15	H4	H4D025	3	3300
E31	Female	44	Cardiology	15	H4	H4D026	4	3300
E32	Male	37	Liver Transplant	20	H3	H3D030	3	1000
E32	Male	37	Liver Transplant	20	H3	H3D031	3	1000
E32	Male	37	Liver Transplant	20	H3	H3D032	4	1000
E32	Male	38	Liver Transplant	20	H3	H3D032	3	1000
E33	Female	34	Cardiology	15	H2	H3D032	3	1000
E33	Female	34	Cardiology	15	H2	H2D008	4	1000
E33	Female	35	Cardiology	15	H4	H4D024	3	3300
E33	Female	35	Cardiology	15	H4	H4D024	4	3300
E34	Female	37	ENT	8	H4	H4D041	3	3300
E34	Female	37	ENT	8	H4	H4D044	4	3300
E34	Female	37	ENT	8	H4	H4D043	4	3300
E34	Female	38	ENT	8	H4	H4D043	4	3300
E35	Female	31	General Surgery	9	H3	H3D035	3	1000
E35	Female	31	General Surgery	9	H3	H3D037	4	1000
E35	Female	32	Plastic Surgery	7	H1	H1D033	4	1000
E35	Female	32	Plastic Surgery	7	H1	H1D032	4	1000
E36	Female	42	Rheumatology	22	H3	H3D046	3	1000
E36	Female	42	Rheumatology	22	H3	H3D047	3	1000
E36	Female	42	Pulmonology	18	H3	H3D019	4	1000
E36	Female	43	Pulmonology	18	H3	H3D019	4	1000
E37	Female	47	General Surgery	9	H4	H4D087	3	3300
E37	Female	47	General Surgery	9	H4	H4D088	4	3300
E37	Female	47	Interventional Radiology	34	H4	H4D096	4	3300
E37	Female	48	Interventional Radiology	34	H4	H4D096	4	3300
E38	Male	35	Neurology	4	H3	H3D042	3	1000
E38	Male	35	Neurology	4	H3	H3D043	3	1000
E38	Male	36	Neurology	4	H1	H1D012	4	1000
E38	Male	36	Neurology	4	H3	H3D045	3	1000
E39	Female	33	Medical Specialist	35	H4	H4D104	3	3300
E39	Female	33	Medical Specialist	35	H4	H4D104	4	3300
E39	Female	34	Medical Specialist	35	H4	H4D105	3	3300
E39	Female	34	Medical Specialist	35	H4	H4D110	4	3300
E40	Female	41	Nephrology	16	H3	H3D014	3	1000
E40	Female	41	Nephrology	16	H3	H3D013	4	1000
E40	Female	41	Pulmonology	18	H3	H3D018	4	1000
E40	Female	42	Pulmonology	18	H3	H3D018	3	1000
E41	Female	29	Gynaecology	5	H1	H1D020	4	1000
E41	Female	29	Gynaecology	5	H1	H1D019	3	1000
E41	Female	29	Child Specialist	3	H3	H3D002	4	1000
E41	Female	30	General Medicine	23	H3	H3D049	3	1000
E41	Female	30	Allergy & Immunology	25	H4	H4D019	4	3300
E42	Female	52	Emergency	29	H4	H4D051	4	3300
E42	Female	52	Liver Transplant	20	H4	H4D102	3	3300
E42	Female	52	Liver Transplant	20	H3	H3D031	4	1000
E42	Female	53	Liver Transplant	20	H3	H3D031	4	1000
E42	Female	53	Gastroentrology	19	H3	H3D029	4	1000
E42	Female	53	Urology	6	H1	H1D025	4	1000
E43	Female	34	Neurology	4	H1	H1D012	3	1000
E43	Female	34	ENT	8	H1	H1D041	4	1000
E43	Female	35	ENT	8	H1	H1D041	4	1000
E43	Female	36	General Surgery	9	H3	H3D039	3	1000
E43	Female	37	General Medicine	23	H3	H3D055	4	1000
E43	Female	37	ENT	8	H1	H1D041	4	1000
E44	Female	25	ENT	8	H1	H1D034	3	1000
E44	Female	26	ENT	8	H4	H4D045	4	3300
E44	Female	26	Dermatology	11	H3	H3D008	4	1000
E44	Female	26	Orthopaedics	14	H1	H1D080	4	1000
E44	Female	27	Orthopaedics	14	H1	H1D080	4	1000
E44	Female	28	Dermatology	11	H3	H3D008	4	1000
E45	Male	34	Orthopaedics	14	H1	H1D081	3	1000
E45	Male	34	Cardiology	15	H2	H2D008	4	3000
E45	Male	35	Cardiology	15	H2	H2D008	4	3000
E45	Male	35	OB/Gyne	38	H4	H4D138	3	3300
E45	Male	36	Gynaecology	5	H1	H1D014	4	1000
E45	Male	37	Dermatology	11	H3	H3D009	4	1000
E46	Female	41	Critical Care	17	H3	H3D017	4	1000
E46	Female	41	General Medicine	23	H3	H3D054	4	1000
E46	Female	42	Dermatology	11	H4	H4D039	4	3300
E46	Female	42	Dermatology	11	H4	H4D040	4	3300
E46	Female	43	Pediatric Dermatology	46	H4	H4D190	3	3300
E46	Female	44	Orthopaedics	14	H3	H3D040	4	1000
E47	Male	33	Pathology	43	H4	H4D183	4	3300
E47	Male	33	General Medicine	23	H3	H3D048	5	1000
E47	Male	34	General Medicine	23	H3	H3D048	5	1000
E47	Male	34	Vascular and Spine Surgery	13	H1	H1D068	4	1000
E47	Male	35	Pulmonology	18	H3	H3D020	3	1000
E47	Male	35	Pulmonology	18	H3	H3D020	4	1000
E48	Female	32	Gastroentrology	19	H4	H4D074	3	3300
E48	Female	32	Medical Specialist	35	H4	H4D116	4	3300
E48	Female	33	Gynaecology	5	H3	H3D060	5	1000
E48	Female	34	Gynaecology	5	H3	H3D060	4	1000
E48	Female	34	Dermatology	11	H1	H1D062	3	1000
E48	Female	35	Paediatrics	1	H1	H1D003	4	1000
E49	Female	29	Rheumatologist	22	H4	H4D221	5	3300
E49	Female	29	Urology	6	H4	H4D228	3	3300
E49	Female	30	Nephrology	16	H4	H4D121	4	3300
E49	Female	31	Urology	6	H1	H1D029	5	1000
E49	Female	32	Paediatrics	1	H3	H3D004	3	1000
E49	Female	32	Dentistry	21	H3	H3D033	4	1000
E50	Female	42	Dentistry	21	H3	H3D033	5	1000
E50	Female	42	Endocrinology	30	H4	H4D057	3	3300
E50	Female	43	Infectious Diseases	33	H4	H4D094	4	3300
E50	Female	43	Cardiology	15	H2	H2D009	5	3000
E50	Female	44	Neurology	4	H1	H1D012	4	1000
E50	Female	45	General Surgery	9	H1	H1D048	5	1000
E51	Female	49	Child Specialist	3	H3	H3D002	4	1000
E51	Female	50	Gastroentrology	19	H3	H3D027	5	1000
E51	Female	50	Rheumatology	22	H3	H3D046	3	1000
E51	Female	51	Anesthesiology	24	H4	H4D001	5	3300
E51	Female	52	Cardiology	15	H4	H4D030	4	3300
E52	Female	44	Executive & Employee Clinic	31	H4	H4D060	4	3300
E52	Female	44	Medical Specialist	35	H4	H4D107	5	3300
E52	Female	45	Neurosurgery	36	H4	H4D134	4	3300
E52	Female	46	Paediatrics Oncology	2	H1	H1D006	5	1000
E52	Female	46	Gynaecology	5	H1	H1D017	4	1000
E53	Male	31	General Surgery	9	H1	H1D042	4	1000
E53	Male	32	Cardiology	15	H2	H2D005	3	3000
E53	Male	33	Paediatrics	1	H3	H3D005	3	1000
E53	Male	33	Dermatology	11	H3	H3D008	4	1000
E53	Male	33	Anesthesiology	24	H4	H4D005	4	3300
E54	Female	43	Cardiology	15	H4	H4D029	3	3300
E54	Female	43	Endocrinology	30	H4	H4D058	3	3300
E54	Female	44	General Surgery	9	H4	H4D091	4	3300
E54	Female	45	Nutritionist	37	H4	H4D136	3	3300
E54	Female	45	Pathology	43	H4	H4D180	4	3300
E54	Female	45	Stroke Medicine & Neurorehab	51	H4	H4D223	5	3300
E55	Female	34	Psychiatrist	50	H4	H4D217	4	3300
E55	Female	35	Child Specialist	3	H1	H1D010	3	1000
E55	Female	35	Gynaecology	5	H1	H1D021	4	1000
E55	Female	35	ENT	8	H1	H1D035	4	1000
E55	Female	36	Dermatology	11	H1	H1D061	4	1000
E56	Female	45	Cardiology	15	H2	H2D003	3	3000
E56	Female	46	Child Specialist	3	H3	H3D001	4	1000
E56	Female	46	Nephrology	16	H3	H3D015	3	1000
E56	Female	47	Neurology	4	H3	H3D042	4	1000
E56	Female	48	Gynaecology	5	H3	H3D075	3	1000
E57	Female	32	Anesthesiology	24	H4	H4D007	5	3300
E57	Female	33	Cardiothoracic Surgeon	28	H4	H4D033	4	3300
E57	Female	33	ENT	8	H4	H4D042	3	3300
E57	Female	34	General Surgery	9	H4	H4D091	4	3300
E57	Female	35	OB/Gyne	38	H4	H4D143	4	3300
E57	Female	35	General Surgery	9	H1	H1D045	5	1000
E58	Female	37	Paediatrics	1	H1	H1D004	4	1000
E58	Female	37	Paediatrics	1	H1	H1D002	3	1000
E58	Female	38	Neuro and Thoracic Surgery	10	H1	H1D051	5	1000
E58	Female	39	Paediatrics	1	H3	H3D003	4	1000
E58	Female	40	Pulmonology	18	H3	H3D019	4	1000
E59	Female	44	General Medicine	23	H3	H3D050	3	1000
E59	Female	45	Gynaecology	5	H3	H3D063	3	1000
E59	Female	45	Gynaecology	5	H3	H3D066	4	1000
E59	Female	46	Cardiac Electrophysiologist	27	H4	H4D021	4	3300
E59	Female	46	Emergency	29	H4	H4D052	3	3300
E60	Female	36	Endocrinology	30	H4	H4D058	4	3300
E60	Female	37	Gastroentrology	19	H4	H4D075	3	3300
E60	Female	37	Child Specialist	3	H1	H1D010	5	1000
E60	Female	38	Gynaecology	5	H1	H1D017	4	1000
E60	Female	38	Urology	6	H1	H1D030	3	1000
E61	Male	46	Vascular and Spine Surgery	13	H1	H1D071	4	1000
E61	Male	47	Paediatrics	1	H3	H3D006	5	1000
E61	Male	47	Dermatology	11	H3	H3D011	4	1000
E61	Male	48	ENT	8	H3	H3D024	3	1000
E62	Female	42	Gynaecology	5	H3	H3D072	4	1000
E62	Female	43	Audiology	26	H4	H4D020	4	3300
E62	Female	43	ENT	8	H4	H4D045	4	3300
E62	Female	44	Interventional Radiology	34	H4	H4D099	3	3300
E63	Female	41	Nephrology	16	H4	H4D118	5	3300
E63	Female	42	Pain Management	41	H4	H4D168	3	3300
E63	Female	43	Paediatrics	1	H1	H1D001	5	1000
E63	Female	43	Gynaecology	5	H1	H1D018	4	1000
E64	Female	36	Urology	6	H1	H1D028	3	1000
E64	Female	37	Orthopaedics	14	H1	H1D077	4	1000
E64	Female	37	Nephrology	16	H3	H3D014	3	1000
E64	Female	37	ENT	8	H3	H3D025	4	1000
E65	Female	34	Liver Transplant	20	H3	H3D032	5	1000
E65	Female	35	Neurology	4	H3	H3D042	4	1000
E65	Female	36	Anesthesiology	24	H4	H4D006	3	3300
E65	Female	36	Anesthesiology	24	H4	H4D014	4	3300
E65	Female	36	Oral & Maxillofacial Surgery	40	H4	H4D163	5	3300
E65	Female	37	Urology	6	H4	H4D231	4	3300
E66	Female	32	Dentistry	21	H4	H4D035	3	3300
E66	Female	33	ENT	8	H4	H4D044	4	3300
E66	Female	33	Gynaecology	5	H1	H1D015	3	1000
E66	Female	34	Urology	6	H1	H1D026	4	1000
E66	Female	35	Pathology	43	H4	H4D173	4	3300
E67	Female	34	ENT	8	H1	H1D035	5	1000
E67	Female	34	Dermatology	11	H1	H1D060	4	1000
E67	Female	35	Oncology	12	H1	H1D067	3	1000
E67	Female	35	Dermatology	11	H3	H3D012	4	1000
E67	Female	36	Interventional Radiology	34	H4	H4D098	4	3300
E68	Female	43	Pulmonology	18	H3	H3D019	3	1000
E68	Female	44	Gastroentrology	19	H3	H3D029	4	1000
E68	Female	44	Neurology	4	H3	H3D043	5	1000
E68	Female	45	Anesthesiology	24	H4	H4D004	4	3300
E68	Female	46	Neurology	4	H4	H4D126	3	3300
E68	Female	46	Physical Med & Rehabilitation	49	H4	H4D208	4	3300
E69	Female	41	Cardiology	15	H4	H4D026	3	3300
E69	Female	41	Dentistry	21	H4	H4D035	4	3300
E69	Female	42	Gastroentrology	19	H4	H4D075	3	3300
E69	Female	43	Oncology	12	H4	H4D150	5	3300
E70	Female	41	Opthalmology	39	H4	H4D160	4	3300
E70	Female	42	Pathology	43	H4	H4D174	3	3300
E70	Female	42	Psychiatrist	50	H4	H4D214	4	3300
E70	Female	43	Bone Marrow Transplant	52	H4	H4D232	4	3300
E71	Female	29	Opthalmology	39	H4	H4D156	3	3300
E71	Female	29	Opthalmology	39	H4	H4D156	3	3300
E71	Female	29	Opthalmology	39	H4	H4D156	3	3300
E71	Female	30	ENT	8	H1	H3D022	4	1000
E72	Male	32	Pulmonology	18	H1	H3D018	2	1000
E72	Male	32	Pulmonology	18	H1	H3D021	4	1000
E72	Male	33	Opthalmology	39	H4	H4D156	3	3300
E72	Male	34	Psychiatrist	50	H4	H4D214	2	3300
E73	Female	42	General Surgery	9	H4	General Surgery	4	3300
E73	Female	42	Psychiatrist	50	H4	H4D216	5	3300
E73	Female	43	Vascular and Spine Surgery	13	H1	H1D074	4	1000
E73	Female	44	Vascular and Spine Surgery	13	H1	H1D074	4	1000
E74	Female	47	Cardiology	15	H2	H2D003	3	3000
E74	Female	47	Cardiology	15	H2	H2D003	3	3000
E74	Female	47	Cardiology	15	H2	H2D003	4	3000
E74	Female	48	Paediatrics	1	H3	H3D003	2	1000
E75	Male	35	Endocrinology	30	H4	H4D056	4	3300
E75	Male	35	Endocrinology	30	H4	H4D056	4	3300
E75	Male	36	Gastroentrology	19	H4	H4D067	2	3300
E75	Male	37	Paediatrics	1	H1	H1D005		1000
E76	Female	28	Gynaecology	5	H1	H1D014	3	1000
E76	Female	28	Gynaecology	5	H1	H1D014	4	1000
E76	Female	28	Gynaecology	5	H1	H1D014	3	1000
E76	Female	29	Gynaecology	5	H3	H3D058	5	1000
E77	Female	32	Anesthesiology	24	H4	H4D007	2	3300
E77	Female	32	Anesthesiology	24	H4	H4D009	5	3300
E77	Female	33	Dermatology	11	H1	H1D063	4	1000
E77	Female	33	Vascular and Spine Surgery	13	H1	H1D071	4	1000
E78	Female	46	Oncology	12	H1	H1D065	3	1000
E78	Female	46	Oncology	12	H1	H1D065	3	1000
E78	Female	47	Oncology	12	H4	H4D151	4	3300
E78	Female	48	Pathology	43	H4	H4D184	4	3300
E79	Female	26	ENT	8	H3	H3D022	2	1000
E79	Female	28	Gynaecology	5	H1	H1D017	5	1000
E79	Female	28	Gynaecology	5	H1	H1D017	5	1000
E79	Female	28	Gynaecology	5	H1	H1D017	5	1000
E80	Female	45	Plastic Surgery	7	H1	H1D032	1	1000
E80	Female	45	Plastic Surgery	7	H1	H1D033	5	1000
E80	Female	45	Dermatology	11	H4	H4D037	4	3300
E80	Female	46	Emergency	29	H4	H4D049	3	3300
E81	Female	35	Gynaecology	5	H1	H1D018	4	1000
E81	Female	35	Gynaecology	5	H1	H1D018	4	1000
E81	Female	36	Urology	6	H1	H1D027	2	1000
E81	Female	36	General Medicine	23	H3	H3D054	3	1000
E81	Female	37	Rheumatology	22	H3	H3D046	5	1000
E82	Female	39	Urology	6	H4	H4D230	5	3300
E82	Female	39	Urology	6	H4	H4D230	5	3300
E82	Female	39	Urology	6	H4	H4D230	5	3300
E82	Female	40	Pulmonologist	18	H4	H4D220	3	3300
E82	Female	40	General Surgery	9	H3	H3D039	4	1000
E83	Female	49	Dentistry	21	H3	H3D033	5	1000
E83	Female	49	Gastroentrology	19	H3	H3D026	3	1000
E83	Female	49	Cardiology	15	H2	H2D006	5	3000
E83	Female	50	Cardiology	15	H2	H2D006	5	3000
E83	Female	51	Cardiology	15	H2	H2D006	5	3000
E84	Female	37	Orthopaedics	14	H1	H1D080	3	1000
E84	Female	37	Orthopaedics	14	H1	H1D080	3	1000
E84	Female	38	Vascular and Spine Surgery	13	H1	H1D073	2	1000
E84	Female	39	Vascular and Spine Surgery	13	H1	H1D072	4	1000
E84	Female	39	Dermatology	11	H1	H1D060	3	1000
E85	Female	28	Psychiatrist	50	H4	H4D216	4	3300
E85	Female	29	Psychiatrist	50	H4	H4D216	4	3300
E85	Female	30	Bone Marrow Transplant	52	H4	H4D235	3	3300
E85	Female	30	Bone Marrow Transplant	52	H4	H4D235	3	3300
E85	Female	30	Bone Marrow Transplant	52	H4	H4D235	3	3300
E86	Male	32	Urology	6	H4	H4D225	5	3300
E86	Male	33	Pediatrician	1	H4	H4D196	3	3300
E86	Male	34	ENT	8	H3	H3D023	4	1000
E86	Male	34	Pulmonology	18	H3	H3D019	2	1000
E86	Male	35	Orthopaedics	14	H3	H1D078	5	1000
E87	Female	34	Gynaecology	5	H3	H3D065	2	1000
E87	Female	34	Gynaecology	5	H3	H3D069	4	1000
E87	Female	34	Gynaecology	5	H3	H3D069	4	1000
E87	Female	35	Nephrology	16	H4	H4D122	3	3300
E87	Female	36	Endocrinology	30	H4	H4D058	5	3300
E88	Female	39	Dentistry	21	H3	H3D033	4	1000
E88	Female	39	Oncology	12	H1	H1D066	3	1000
E88	Female	40	Oncology	12	H1	H1D066	3	1000
E88	Female	40	Oncology	12	H1	H1D066	3	1000
E88	Female	40	Oncology	12	H1	H1D066	3	1000
E89	Female	45	Vascular and Spine Surgery	13	H1	H1D071	5	1000
E89	Female	45	Vascular and Spine Surgery	13	H1	H1D071	5	1000
E89	Female	46	Anesthesiology	24	H4	H4D009	4	3300
E89	Female	47	Anesthesiology	24	H4	H4D009	4	3300
E89	Female	47	Psychiatrist	50	H4	H4D217	5	3300
E90	Female	28	Anesthesiology	24	H4	H4D003	2	3300
E90	Female	30	Gynaecology	5	H3	H3D063	3	1000
E90	Female	30	Gynaecology	5	H3	H3D063	3	1000
E90	Female	30	Gynaecology	5	H3	H3D063	3	1000
E90	Female	31	Nephrology	16	H4	H4D119	5	3300
E91	Male	35	Cardiology	15	H4	H4D028	4	3300
E91	Male	35	Cardiology	15	H4	H4D028	4	3300
E91	Male	35	Cardiology	15	H4	H4D028	4	3300
E91	Male	36	Endocrinology	30	H4	H4D055	2	3300
E91	Male	36	Emergency	29	H4	H4D053	4	3300
E91	Male	37	Dermatology	11	H3	H3D008	2	1000
E92	Female	33	Gynaecology	5	H3	H3D062	5	1000
E92	Female	33	Gynaecology	5	H3	H3D062	5	1000
E92	Female	33	Gynaecology	5	H3	H3D062	5	1000
E92	Female	35	Orthopaedics	14	H1	H1D077	1	1000
E92	Female	36	Child Specialist	3	H1	H3D002	5	1000
E92	Female	36	General Medicine	23	H3	H3D053	3	1000
E93	Female	46	Oncology	12	H4	H4D152	4	3300
E93	Female	46	Oncology	12	H4	H4D152	4	3300
E93	Female	46	Oncology	12	H4	H4D152	4	3300
E93	Female	46	Oncology	12	H4	H4D152	4	3300
E93	Female	46	Oncology	12	H4	H4D152	4	3300
E93	Female	47	Oncology	12	H4	H4D152	4	3300
E94	Female	32	ENT	8	H4	H4D043	2	3300
E94	Female	32	Pediatrician	1	H4	H4D199	4	3300
E94	Female	33	Pathology	43	H4	H4D172	5	3300
E94	Female	34	Gynaecology	5	H3	H3D063	4	1000
E94	Female	35	Gynaecology	5	H3	H3D063	4	1000
E94	Female	35	Gynaecology	5	H3	H3D063	4	1000
E95	Female	50	Neurosurgery	36	H4	H4D131	3	3300
E95	Female	50	Neurosurgery	36	H4	H4D131	3	3300
E95	Female	51	Neurosurgery	36	H4	H4D131	3	3300
E95	Female	52	Neuro and Thoracic Surgery	10	H1	H1D053	5	1000
E95	Female	53	Dermatology	11	H1	H1D058	4	1000
E95	Female	53	Orthopaedics	14	H1	H1D080	3	1000
E96	Male	45	Interventional Radiology	34	H4	H4D096	5	3300
E96	Male	45	Interventional Radiology	34	H4	H4D096	3	3300
E96	Male	46	Infectious Diseases	33	H4	H4D093	2	3300
E96	Male	47	Cardiology	15	H2	H2D009	5	1000
E96	Male	47	Cardiology	15	H2	H2D009	5	1000
E96	Male	47	Cardiology	15	H2	H2D009	5	1000
E97	Female	28	Vascular and Spine Surgery	13	H1	H1D073		1000
E97	Female	28	Nephrology	16	H3	H3D014	3	1000
E97	Female	29	Nephrology	16	H3	H3D014	3	1000
E97	Female	30	Nephrology	16	H3	H3D014	3	1000
E97	Female	30	Pulmonology	18	H3	H3D021	4	1000
E97	Female	31	Infectious Diseases	33	H4	H4D095	5	3300
E98	Male	35	Liver Transplant	20	H4	H4D101	3	3300
E98	Male	36	Dentistry	21	H4	H4D035	5	3300
E98	Male	36	Dentistry	21	H4	H4D035	5	3300
E98	Male	36	General Surgery	9	H3	H3D039	5	1000
E98	Male	36	Gastroentrology	19	H3	H3D027	1	1000
E98	Male	37	ENT	8	H1	H1D040	2	1000
E99	Female	42	Paediatrics	1	H1	H1D003	5	1000
E99	Female	42	Paediatrics	1	H1	H1D003	5	1000
E99	Female	43	Urology	6	H1	H1D030	1	1000
E99	Female	43	Urology	6	H4	H4D225	4	3300
E99	Female	43	Pathology	43	H4	H4D183	3	3300
E99	Female	44	Pathology	43	H4	H4D183	3	3300
E100	Female	29	ENT	8	H3	H3D022	5	1000
E100	Female	29	Cardiology	15	H2	H2D009	4	3000
E100	Female	29	Cardiology	15	H2	H2D009	4	3000
E100	Female	29	Cardiology	15	H2	H2D009	4	3000
E100	Female	30	Gynaecology	5	H3	H3D072	1	3300
E100	Female	31	Gynaecology	5	H1	H1D014	4	1000
E111	Male	32	Allergy & Immunology	25	H4	H4D236	3	3300
E111	Male	33	Bone Marrow Transplant	52	H4	H4D237	5	3300
E111	Male	33	Child Specialist	3	H1	H1D082	5	1000
E111	Male	34	Medical Specialist	35	H4	H4D238	4	3300
E112	Male	35	Allergy & Immunology	25	H4	H4D239	4	3300
E112	Male	35	Bone Marrow Transplant	52	H4	H4D240	4	3300
E112	Male	36	Child Specialist	3	H3	H2D010	3	1000
E112	Male	36	Medical Specialist	35	H4	H4D241	3	3300
E113	Male	32	Nephrology	16	H3	H2D011	3	1000
E113	Male	34	Neurosurgery	36	H4	H4D242	5	3300
E113	Male	34	Orthopaedics	14	H4	H4D243	2	3300
E114	Male	37	Nephrology	16	H4	H4D244	5	3300
E114	Male	37	Neurosurgery	36	H4	H4D245	3	3300
E114	Male	37	Orthopaedics	14	H1	H1D083	5	1000
E115	Male	42	Orthopaedics	14	H3	H2D012	4	1000
E116	Male	35	Rheumatology	22	H3	H2D013	5	1000
E117	Male	43	Rheumatology	22	H3	H2D014	4	1000
