# Supplementary material for: Data driven healthcare insurance system using machine learning and blockchain technologies
Source: PeerJ Comput Sci. 2025 Jul 30;11:e2980. doi: 10.7717/peerj-cs.2980 (PMC12453831; doi:10.7717/peerj-cs.2980)
Supplement: Supplemental Information 3 [file peerj-cs-11-2980-s003.zip]

Archive with 124 entries (110 files):
- cs-106973-Project_code_updated/
- cs-106973-Project_code_updated/supplemental/
- cs-106973-Project_code_updated/supplemental/cs-106973-datafinal_new_(2)_(1).xlsx
- cs-106973-Project_code_updated/supplemental/cs-106973-new_review_(2).csv
- cs-106973-Project_code_updated/supplemental/cs-106973-Project_code/
- cs-106973-Project_code_updated/supplemental/cs-106973-Project_code/Project code/
- cs-106973-Project_code_updated/supplemental/cs-106973-Project_code/Project code/try1/
- cs-106973-Project_code_updated/supplemental/cs-106973-Project_code/Project code/try1/db.sqlite3
- cs-106973-Project_code_updated/supplemental/cs-106973-Project_code/Project code/try1/manage.py
- cs-106973-Project_code_updated/supplemental/cs-106973-Project_code/Project code/try1/maps/
- cs-106973-Project_code_updated/supplemental/cs-106973-Project_code/Project code/try1/maps/admin.py
- cs-106973-Project_code_updated/supplemental/cs-106973-Project_code/Project code/try1/maps/apps.py
- cs-106973-Project_code_updated/supplemental/cs-106973-Project_code/Project code/try1/maps/doctor_utils.py
- cs-106973-Project_code_updated/supplemental/cs-106973-Project_code/Project code/try1/maps/forms.py
- cs-106973-Project_code_updated/supplemental/cs-106973-Project_code/Project code/try1/maps/migrations/
- cs-106973-Project_code_updated/supplemental/cs-106973-Project_code/Project code/try1/maps/migrations/0001_initial.py
- cs-106973-Project_code_updated/supplemental/cs-106973-Project_code/Project code/try1/maps/migrations/0002_auto_20210925_1432.py
- cs-106973-Project_code_updated/supplemental/cs-106973-Project_code/Project code/try1/maps/migrations/0003_auto_20210925_1506.py
- cs-106973-Project_code_updated/supplemental/cs-106973-Project_code/Project code/try1/maps/migrations/0004_auto_20210925_1604.py
- cs-106973-Project_code_updated/supplemental/cs-106973-Project_code/Project code/try1/maps/migrations/0005_datafinal.py
- cs-106973-Project_code_updated/supplemental/cs-106973-Project_code/Project code/try1/maps/migrations/0006_contact.py
- cs-106973-Project_code_updated/supplemental/cs-106973-Project_code/Project code/try1/maps/migrations/0007_customuser.py
- cs-106973-Project_code_updated/supplemental/cs-106973-Project_code/Project code/try1/maps/migrations/__init__.py
- cs-106973-Project_code_updated/supplemental/cs-106973-Project_code/Project code/try1/maps/migrations/__pycache__/
- cs-106973-Project_code_updated/supplemental/cs-106973-Project_code/Project code/try1/maps/migrations/__pycache__/0001_initial.cpython-310.pyc
- cs-106973-Project_code_updated/supplemental/cs-106973-Project_code/Project code/try1/maps/migrations/__pycache__/0002_auto_20210925_1432.cpython-310.pyc
- cs-106973-Project_code_updated/supplemental/cs-106973-Project_code/Project code/try1/maps/migrations/__pycache__/0003_auto_20210925_1506.cpython-310.pyc
- cs-106973-Project_code_updated/supplemental/cs-106973-Project_code/Project code/try1/maps/migrations/__pycache__/0004_auto_20210925_1604.cpython-310.pyc
- cs-106973-Project_code_updated/supplemental/cs-106973-Project_code/Project code/try1/maps/migrations/__pycache__/0005_datafinal.cpython-310.pyc
- cs-106973-Project_code_updated/supplemental/cs-106973-Project_code/Project code/try1/maps/migrations/__pycache__/0006_contact.cpython-310.pyc
- cs-106973-Project_code_updated/supplemental/cs-106973-Project_code/Project code/try1/maps/migrations/__pycache__/0007_customuser.cpython-310.pyc
- cs-106973-Project_code_updated/supplemental/cs-106973-Project_code/Project code/try1/maps/migrations/__pycache__/__init__.cpython-310.pyc
- cs-106973-Project_code_updated/supplemental/cs-106973-Project_code/Project code/try1/maps/models.py
- cs-106973-Project_code_updated/supplemental/cs-106973-Project_code/Project code/try1/maps/resources.py
- cs-106973-Project_code_updated/supplemental/cs-106973-Project_code/Project code/try1/maps/templates/
- cs-106973-Project_code_updated/supplemental/cs-106973-Project_code/Project code/try1/maps/templates/maps/
- cs-106973-Project_code_updated/supplemental/cs-106973-Project_code/Project code/try1/maps/templates/maps/contact1.html
- cs-106973-Project_code_updated/supplemental/cs-106973-Project_code/Project code/try1/maps/templates/maps/doctors.html
- cs-106973-Project_code_updated/supplemental/cs-106973-Project_code/Project code/try1/maps/templates/maps/find.html
- cs-106973-Project_code_updated/supplemental/cs-106973-Project_code/Project code/try1/maps/templates/maps/footer.html
- cs-106973-Project_code_updated/supplemental/cs-106973-Project_code/Project code/try1/maps/templates/maps/hospitals.html
- cs-106973-Project_code_updated/supplemental/cs-106973-Project_code/Project code/try1/maps/templates/maps/login.html
- cs-106973-Project_code_updated/supplemental/cs-106973-Project_code/Project code/try1/maps/templates/maps/maps.html
- cs-106973-Project_code_updated/supplemental/cs-106973-Project_code/Project code/try1/maps/templates/maps/maps_form.html
- cs-106973-Project_code_updated/supplemental/cs-106973-Project_code/Project code/try1/maps/templates/maps/signup.html
- cs-106973-Project_code_updated/supplemental/cs-106973-Project_code/Project code/try1/maps/templates/maps/submit.html
- cs-106973-Project_code_updated/supplemental/cs-106973-Project_code/Project code/try1/maps/tests.py
- cs-106973-Project_code_updated/supplemental/cs-106973-Project_code/Project code/try1/maps/urls.py
- cs-106973-Project_code_updated/supplemental/cs-106973-Project_code/Project code/try1/maps/views.py
- cs-106973-Project_code_updated/supplemental/cs-106973-Project_code/Project code/try1/maps/__init__.py
- cs-106973-Project_code_updated/supplemental/cs-106973-Project_code/Project code/try1/maps/__pycache__/
- cs-106973-Project_code_updated/supplemental/cs-106973-Project_code/Project code/try1/maps/__pycache__/admin.cpython-310.pyc
- cs-106973-Project_code_updated/supplemental/cs-106973-Project_code/Project code/try1/maps/__pycache__/apps.cpython-310.pyc
- cs-106973-Project_code_updated/supplemental/cs-106973-Project_code/Project code/try1/maps/__pycache__/doctor_utils.cpython-310.pyc
- cs-106973-Project_code_updated/supplemental/cs-106973-Project_code/Project code/try1/maps/__pycache__/forms.cpython-310.pyc
- cs-106973-Project_code_updated/supplemental/cs-106973-Project_code/Project code/try1/maps/__pycache__/models.cpython-310.pyc
- cs-106973-Project_code_updated/supplemental/cs-106973-Project_code/Project code/try1/maps/__pycache__/resources.cpython-310.pyc
- cs-106973-Project_code_updated/supplemental/cs-106973-Project_code/Project code/try1/maps/__pycache__/urls.cpython-310.pyc
- cs-106973-Project_code_updated/supplemental/cs-106973-Project_code/Project code/try1/maps/__pycache__/views.cpython-310.pyc
- cs-106973-Project_code_updated/supplemental/cs-106973-Project_code/Project code/try1/maps/__pycache__/__init__.cpython-310.pyc
- cs-106973-Project_code_updated/supplemental/cs-106973-Project_code/Project code/try1/maps_project/
- cs-106973-Project_code_updated/supplemental/cs-106973-Project_code/Project code/try1/maps_project/asgi.py
- cs-106973-Project_code_updated/supplemental/cs-106973-Project_code/Project code/try1/maps_project/settings.py
- cs-106973-Project_code_updated/supplemental/cs-106973-Project_code/Project code/try1/maps_project/urls.py
- cs-106973-Project_code_updated/supplemental/cs-106973-Project_code/Project code/try1/maps_project/wsgi.py
- cs-106973-Project_code_updated/supplemental/cs-106973-Project_code/Project code/try1/maps_project/__init__.py
- cs-106973-Project_code_updated/supplemental/cs-106973-Project_code/Project code/try1/maps_project/__pycache__/
- cs-106973-Project_code_updated/supplemental/cs-106973-Project_code/Project code/try1/maps_project/__pycache__/settings.cpython-310.pyc
- cs-106973-Project_code_updated/supplemental/cs-106973-Project_code/Project code/try1/maps_project/__pycache__/urls.cpython-310.pyc
- cs-106973-Project_code_updated/supplemental/cs-106973-Project_code/Project code/try1/maps_project/__pycache__/wsgi.cpython-310.pyc
- cs-106973-Project_code_updated/supplemental/cs-106973-Project_code/Project code/try1/maps_project/__pycache__/__init__.cpython-310.pyc
- cs-106973-Project_code_updated/supplemental/cs-106973-Project_code/Project code/try1/media/
- cs-106973-Project_code_updated/supplemental/cs-106973-Project_code/Project code/try1/media/afic.jpg
- cs-106973-Project_code_updated/supplemental/cs-106973-Project_code/Project code/try1/media/all.jpg
- cs-106973-Project_code_updated/supplemental/cs-106973-Project_code/Project code/try1/media/anes.jpg
- cs-106973-Project_code_updated/supplemental/cs-106973-Project_code/Project code/try1/media/audio.jpg
- cs-106973-Project_code_updated/supplemental/cs-106973-Project_code/Project code/try1/media/banner3.jpg
- cs-106973-Project_code_updated/supplemental/cs-106973-Project_code/Project code/try1/media/bm.jpg
- cs-106973-Project_code_updated/supplemental/cs-106973-Project_code/Project code/try1/media/Capture1.PNG
- cs-106973-Project_code_updated/supplemental/cs-106973-Project_code/Project code/try1/media/Capture2.PNG
- cs-106973-Project_code_updated/supplemental/cs-106973-Project_code/Project code/try1/media/Capture3.PNG
- cs-106973-Project_code_updated/supplemental/cs-106973-Project_code/Project code/try1/media/Capture4.PNG
- cs-106973-Project_code_updated/supplemental/cs-106973-Project_code/Project code/try1/media/card.PNG
- cs-106973-Project_code_updated/supplemental/cs-106973-Project_code/Project code/try1/media/cardiology.jpg
- cs-106973-Project_code_updated/supplemental/cs-106973-Project_code/Project code/try1/media/child.jpg
- cs-106973-Project_code_updated/supplemental/cs-106973-Project_code/Project code/try1/media/child.PNG
- cs-106973-Project_code_updated/supplemental/cs-106973-Project_code/Project code/try1/media/cmh.jpg
- cs-106973-Project_code_updated/supplemental/cs-106973-Project_code/Project code/try1/media/dentist.PNG
- cs-106973-Project_code_updated/supplemental/cs-106973-Project_code/Project code/try1/media/dentistry.jpg
- cs-106973-Project_code_updated/supplemental/cs-106973-Project_code/Project code/try1/media/deptvsdiv.html
- cs-106973-Project_code_updated/supplemental/cs-106973-Project_code/Project code/try1/media/derma.jpg
- cs-106973-Project_code_updated/supplemental/cs-106973-Project_code/Project code/try1/media/endo.jpg
- cs-106973-Project_code_updated/supplemental/cs-106973-Project_code/Project code/try1/media/ent.jpg
- cs-106973-Project_code_updated/supplemental/cs-106973-Project_code/Project code/try1/media/ENT.PNG
- cs-106973-Project_code_updated/supplemental/cs-106973-Project_code/Project code/try1/media/eye.jpg
- cs-106973-Project_code_updated/supplemental/cs-106973-Project_code/Project code/try1/media/female.PNG
- cs-106973-Project_code_updated/supplemental/cs-106973-Project_code/Project code/try1/media/female1.jpg
- cs-106973-Project_code_updated/supplemental/cs-106973-Project_code/Project code/try1/media/fjwu.jpg
- cs-106973-Project_code_updated/supplemental/cs-106973-Project_code/Project code/try1/media/fm.jpg
- cs-106973-Project_code_updated/supplemental/cs-106973-Project_code/Project code/try1/media/gm.jpg
- cs-106973-Project_code_updated/supplemental/cs-106973-Project_code/Project code/try1/media/gn.jpg
- cs-106973-Project_code_updated/supplemental/cs-106973-Project_code/Project code/try1/media/gynecologist.PNG
- cs-106973-Project_code_updated/supplemental/cs-106973-Project_code/Project code/try1/media/images3.jpg
- cs-106973-Project_code_updated/supplemental/cs-106973-Project_code/Project code/try1/media/k.html
- cs-106973-Project_code_updated/supplemental/cs-106973-Project_code/Project code/try1/media/mh.jpg
- cs-106973-Project_code_updated/supplemental/cs-106973-Project_code/Project code/try1/media/neuro.jpg
- cs-106973-Project_code_updated/supplemental/cs-106973-Project_code/Project code/try1/media/neuro.PNG
- cs-106973-Project_code_updated/supplemental/cs-106973-Project_code/Project code/try1/media/ortho.jpg
- cs-106973-Project_code_updated/supplemental/cs-106973-Project_code/Project code/try1/media/Orthopedic.PNG
- cs-106973-Project_code_updated/supplemental/cs-106973-Project_code/Project code/try1/media/paed.jpg
- cs-106973-Project_code_updated/supplemental/cs-106973-Project_code/Project code/try1/media/path.jpg
- cs-106973-Project_code_updated/supplemental/cs-106973-Project_code/Project code/try1/media/pill.jpeg
- cs-106973-Project_code_updated/supplemental/cs-106973-Project_code/Project code/try1/media/psy (1).jpg
- cs-106973-Project_code_updated/supplemental/cs-106973-Project_code/Project code/try1/media/psy.jpg
- cs-106973-Project_code_updated/supplemental/cs-106973-Project_code/Project code/try1/media/pulm.jpg
- cs-106973-Project_code_updated/supplemental/cs-106973-Project_code/Project code/try1/media/rheu.jpg
- cs-106973-Project_code_updated/supplemental/cs-106973-Project_code/Project code/try1/media/Shifa.jpg
- cs-106973-Project_code_updated/supplemental/cs-106973-Project_code/Project code/try1/media/skin.PNG
- cs-106973-Project_code_updated/supplemental/cs-106973-Project_code/Project code/try1/media/urology.jpg
- cs-106973-Project_code_updated/supplemental/cs-106973-Project_code/Project code/try1/media/user.PNG
- cs-106973-Project_code_updated/supplemental/cs-106973-Project_code/Project code/try1/media/user1.PNG
- cs-106973-Project_code_updated/supplemental/cs-106973-Project_code/Project code/try1/media/vs.jpg
- cs-106973-Project_code_updated/supplemental/cs-106973-Project_code/Project code/try1/README_Healthcare_System.md
- cs-106973-Project_code_updated/supplemental/cs-106973-Project_code.zip
