# Supplementary material for: Data driven healthcare insurance system using machine learning and blockchain technologies
Source: PeerJ Comput Sci. 2025 Jul 30;11:e2980. doi: 10.7717/peerj-cs.2980 (PMC12453831; doi:10.7717/peerj-cs.2980)
Supplement: Supplemental Information 3 [file peerj-cs-11-2980-s003.zip › cs-106973-Project_code_updated/supplemental/cs-106973-Project_code/Project code/try1/manage.py]

#!/usr/bin/env python
"""Django's command-line utility for administrative tasks."""
import os
import sys


def main():
    """Run administrative tasks."""
    os.environ.setdefault('DJANGO_SETTINGS_MODULE', 'maps_project.settings')
    try:
        from django.core.management import execute_from_command_line
    except ImportError as exc:
        raise ImportError(
            "Couldn't import Django. Are you sure it's installed and "
            "available on your PYTHONPATH environment variable? Did you "
            "forget to activate a virtual environment?"
        ) from exc
    execute_from_command_line(sys.argv)


if __name__ == '__main__':
    main()
