# Supplementary material for: Data driven healthcare insurance system using machine learning and blockchain technologies
Source: PeerJ Comput Sci. 2025 Jul 30;11:e2980. doi: 10.7717/peerj-cs.2980 (PMC12453831; doi:10.7717/peerj-cs.2980)
Supplement: Supplemental Information 3 [file peerj-cs-11-2980-s003.zip › cs-106973-Project_code_updated/supplemental/cs-106973-Project_code/Project code/try1/maps/admin.py]

from django.contrib import admin
from .models import *
from import_export.admin import ImportExportActionModelAdmin
from .models import datafinal

@admin.register(datafinal)
class datafinaladmin(ImportExportActionModelAdmin):
    list_display = ('Hospital_Name','Doctor_Name', 'Department','Specialization')
# Register your models here.

admin.site.register(Coordenadas)

from django.contrib import admin

# Register your models here.
from .models import Contact

admin.site.register(Contact)
