# Supplementary material for: Data driven healthcare insurance system using machine learning and blockchain technologies
Source: PeerJ Comput Sci. 2025 Jul 30;11:e2980. doi: 10.7717/peerj-cs.2980 (PMC12453831; doi:10.7717/peerj-cs.2980)
Supplement: Supplemental Information 3 [file peerj-cs-11-2980-s003.zip › cs-106973-Project_code_updated/supplemental/cs-106973-Project_code/Project code/try1/maps/apps.py]

from django.apps import AppConfig


class MapsConfig(AppConfig):
    default_auto_field = 'django.db.models.BigAutoField'
    name = 'maps'
    
   
