# Supplementary material for: Data driven healthcare insurance system using machine learning and blockchain technologies
Source: PeerJ Comput Sci. 2025 Jul 30;11:e2980. doi: 10.7717/peerj-cs.2980 (PMC12453831; doi:10.7717/peerj-cs.2980)
Supplement: Supplemental Information 3 [file peerj-cs-11-2980-s003.zip › cs-106973-Project_code_updated/supplemental/cs-106973-Project_code/Project code/try1/maps/doctor_utils.py]

import pandas as pd
from sklearn.feature_extraction.text import TfidfVectorizer
from sklearn.metrics.pairwise import cosine_similarity
from scipy.spatial.distance import cosine
import numpy as np


def popular_doctors():
    doctors = pd.read_csv("C:/Users/admin/Desktop/fyp/datafinal_new.csv")
    ratings = pd.read_csv("C:/Users/admin/Desktop/fyp/Reviews_new.csv")
    ratings_with_name = ratings.merge(doctors, on=["Hospital_Name", "Doctor_Name", "Dept_ID"])

    # Calculate average ratings and number of ratings for each doctor
    ratings_with_name = ratings.merge(doctors, on=["Hospital_Name", "Doctor_Name", "Dept_ID"])
    num_rating_df = ratings_with_name.groupby('Doctor_Name').count()['Reviews'].reset_index()
    num_rating_df.rename(columns={'Reviews':'num_ratings'}, inplace=True)
    avg_rating_df = ratings_with_name.groupby('Doctor_Name').mean()['Reviews'].reset_index()
    avg_rating_df.rename(columns={'Reviews':'avg_rating'}, inplace=True)

# Round the average ratings to one decimal point
    avg_rating_df['avg_rating'] = avg_rating_df['avg_rating'].round(1)

    # Merge the average and number of ratings dataframes
    popular_df = num_rating_df.merge(avg_rating_df, on='Doctor_Name')
    popular_df = popular_df.rename(columns={'Reviews_x':'num_ratings', 'Reviews_y':'avg_rating'})
    popular_df = popular_df[popular_df['num_ratings'] >= 3].sort_values('avg_rating', ascending=False).head(50)
    popular_df = popular_df.merge(doctors, on='Doctor_Name')

    # Create a list of tuples with information of each doctor
    doctor_info = []
    for index, row in popular_df.iterrows():
        doctor_tuple = (row['Hospital_Name'], row['Doctor_Name'], row['avg_rating'],row['Department'],row['Fee'])
        doctor_info.append(doctor_tuple)

    return doctor_info


def Recommend(Dept_Name):
    doctors=pd.read_csv("C:/Users/admin/Desktop/fyp/datafinal_new.csv")
    ratings=pd.read_csv("C:/Users/admin/Desktop/fyp/new_review.csv")
    ratings_with_name=ratings.merge(doctors,on=["Hospital_Name","Doctor_Name","Dept_ID"])
    x=ratings_with_name.groupby('Dept_ID').count()['Reviews'] > 0
    users=x[x].index
    filtered_rating=ratings_with_name[ratings_with_name['Dept_ID'].isin(users)]
    y=filtered_rating.groupby('Doctor_Name').count()['Reviews'] > 0
    famous_docs=y[y].index
    final_ratings=filtered_rating[filtered_rating['Doctor_Name'].isin(famous_docs)]
    final_ratings=final_ratings.drop_duplicates()
    a=final_ratings.groupby('Department')
    # Get doctors in the specified department
    check = a.get_group(Dept_Name)
    # Compute the average rating and fee for each doctor
    # Compute the average rating and fee for each doctor and round off the rating to 2 decimal places
    r = check.groupby('Doctor_Name').agg({'Reviews': lambda x: round(x.mean(), 2)}).reset_index()
    # Convert doctor names into a matrix of TF-IDF vectors
    tfidf = TfidfVectorizer()
    doctor_tfidf = tfidf.fit_transform(r['Doctor_Name'])
    # Compute cosine similarity matrix between doctors
    similarity_matrix = cosine_similarity(doctor_tfidf)
    # Find doctors that are most similar to the specified department
    dept_index = r.index[0]  # Assume the first doctor in the group represents the department
    similar_doctors = similarity_matrix[dept_index].argsort()[0:30]
    similar_doctors = r.iloc[similar_doctors]
    # Sort similar doctors by rating and return the top 5
    recommended_doctors = similar_doctors.sort_values('Reviews', ascending=False).head(50)
    
    # Merge with the original dataset to get hospital name and department
    recommended_doctors = recommended_doctors.merge(doctors, on='Doctor_Name')
    #recommended_doctors = recommended_doctors[['Hospital_Name', 'Department', 'Doctor_Name','Fee', 'Reviews']]
    recommended_doctors = recommended_doctors.rename(columns={'Hospital_Name': 'hospital_name', 'Department': 'department', 'Doctor_Name': 'doctor_name', 'Fee': 'fee'})
    recommended_doctors = recommended_doctors[['hospital_name', 'department', 'doctor_name', 'fee', 'Reviews']]

    return recommended_doctors


import pandas as pd
from scipy.spatial.distance import cosine
import pandas as pd
from scipy.spatial.distance import cosine

# Define function to compute similarity
#def compute_similarity(user_gender, user_age, doctor_gender, doctor_age):
#    # Convert gender values to numbers
#    if isinstance(user_gender, str):
#        user_gender_num = 0 if user_gender.lower() == 'male' else 1
#    else:
#        user_gender_num = user_gender
#    if isinstance(doctor_gender, str):
#        doctor_gender_num = 0 if doctor_gender.lower() == 'male' else 1
#    else:
#        doctor_gender_num = doctor_gender
    
    # Convert age values to numbers
#    user_age_num = int(user_age)
#    doctor_age_num = int(doctor_age)

    # Check if age similarity matches within a range of 5 years
#    age_range = range(user_age_num-5, user_age_num+6)
#    if doctor_age_num not in age_range:
#        return None

    # Calculate cosine similarity
#    return 1 - cosine([user_gender_num, user_age_num], [doctor_gender_num, doctor_age_num])
from scipy.spatial.distance import cosine

def compute_similarity(user_gender, user_age, prev_user_gender, prev_user_age):
    # Convert gender values to numbers
    if isinstance(user_gender, str):
        user_gender_num = 0 if user_gender.lower() == 'Male' else 1
    else:
        user_gender_num = user_gender
    if isinstance(prev_user_gender, str):
        prev_user_gender_num = 0 if prev_user_gender.lower() == 'Male' else 1
    else:
        prev_user_gender_num = prev_user_gender
    
    # Convert age values to numbers
    user_age_num = int(user_age)
    prev_user_age_num = int(prev_user_age)

    # Check if age similarity matches within a range of 5 years
    age_range = range(user_age_num-5, user_age_num+6)
    if prev_user_age_num not in age_range:
        return None

    # Calculate cosine similarity
    return 1 - cosine([user_gender_num, user_age_num], [prev_user_gender_num, prev_user_age_num])


def recommend_doctors_new(department_name, age, gender):

    doctors = pd.read_csv("C:/Users/admin/Desktop/fyp/datafinal_new.csv")
    ratings = pd.read_csv("C:/Users/admin/Desktop/fyp/new_review.csv")

    # Filter ratings data based on department
    department_ratings = ratings[ratings['Dept_visited'] == department_name]

    # Group the filtered ratings data by Doctor_Name to get the count of visits for each doctor
    doctor_visit_counts = department_ratings.groupby('Doctor_Name')['Doctor_Name'].count()

    # Sort the data in descending order based on the count of visits
    sorted_doctor_visit_counts = doctor_visit_counts.sort_values(ascending=False)

    # Get the name of the doctor with the highest number of visits
    top_doctor_name = sorted_doctor_visit_counts.index[0]
    
    # Merge ratings and doctors data on common columns
    ratings_with_name = ratings.merge(doctors, on=["Hospital_Name", "Doctor_Name", "Dept_ID", "Fee"])

    # Filter data by department
    department_data = ratings_with_name[ratings_with_name['Department'] == department_name]

    # Filter data by age and gender
    age_lower = int(age) - 5
    age_upper = int(age) + 5

    age_filter = (department_data['Age'] >= age_lower) & (department_data['Age'] <= age_upper)
    gender_filter = department_data['Gender'] == gender
    filtered_data = department_data[age_filter & gender_filter]

    if len(filtered_data) == 0:
        # If no doctors match both age and gender, try matching only age
        age_filter = (department_data['Age'] >= age_lower) & (department_data['Age'] <= age_upper)
        filtered_data = department_data[age_filter]
    
    if len(filtered_data) == 0:
        # If no doctors match age then try matching only gender
        gender_filter = department_data['Gender'] == gender
        filtered_data = department_data[ gender_filter]

    if len(filtered_data) == 0:
        # If no doctors match either age or gender, return empty list
        return []

    # Compute similarity scores
    similarity_scores = filtered_data.apply(lambda row: compute_similarity(gender, age, row['Gender'], row['Age']), axis=1)

    # Exclude doctors with zero similarity
    similarity_scores_nonzero = similarity_scores[similarity_scores > 0]

    # Recommend the doctor with the highest number of visits
    if top_doctor_name in department_data['Doctor_Name'].unique():
        recommended_doctors = [{'doctor_name': top_doctor_name, 'hospital_name': department_data[department_data['Doctor_Name'] == top_doctor_name]['Hospital_Name'].iloc[0], 'department': department_data[department_data['Doctor_Name'] == top_doctor_name]['Department'].iloc[0], 'fee': department_data[department_data['Doctor_Name'] == top_doctor_name]['Fee'].iloc[0], 'reviews': department_data[department_data['Doctor_Name'] == top_doctor_name]['Reviews'].iloc[0], 'Reviews': department_data[department_data['Doctor_Name'] == top_doctor_name]['Reviews'].iloc[0]}]
        recommended_names = [top_doctor_name]
    else:
        recommended_doctors = []
        recommended_names = []

    # Rank remaining doctors based on similarity and number of visits
    ranked_doctors = department_data[~department_data['Doctor_Name'].isin(recommended_names)].assign(Similarity=similarity_scores_nonzero).sort_values(['Similarity', 'Doctor_Name'], ascending=[False, True])
    # Drop duplicate doctor names
    ranked_doctors = ranked_doctors.drop_duplicates(subset=['Doctor_Name'])

    # Get top recommended doctors
    top_doctors = ranked_doctors.head()

     # Add top recommended doctors to the recommended doctors list
    for i in range(len(top_doctors)):
        recommended_doctors.append({
            'doctor_name': top_doctors.iloc[i]['Doctor_Name'],
            'hospital_name': top_doctors.iloc[i]['Hospital_Name'],
            'department': top_doctors.iloc[i]['Department'],
            'fee': top_doctors.iloc[i]['Fee'],
            'Reviews': top_doctors.iloc[i]['Reviews'],
            'Similarity': top_doctors.iloc[i]['Similarity']
        })
    return recommended_doctors
