# Supplementary material for: Data driven healthcare insurance system using machine learning and blockchain technologies
Source: PeerJ Comput Sci. 2025 Jul 30;11:e2980. doi: 10.7717/peerj-cs.2980 (PMC12453831; doi:10.7717/peerj-cs.2980)
Supplement: Supplemental Information 3 [file peerj-cs-11-2980-s003.zip › cs-106973-Project_code_updated/supplemental/cs-106973-Project_code/Project code/try1/maps/forms.py]

from django import forms
from django.forms import ModelForm

from .models import *

class CoordinatesForm(forms.ModelForm):
    lat = models.CharField(max_length=20)
    lon = models.CharField(max_length=20)

    class Meta:
        model = Coordenadas
        fields = '__all__'


from django import forms
from django.contrib.auth.forms import UserCreationForm
from django.contrib.auth.models import User

class RegistrationForm(UserCreationForm):
    email = forms.EmailField(widget=forms.TextInput(attrs={'class': 'form-control'}))  # Add the 'class' attribute

    class Meta:
        model = User
        fields = ['username', 'email', 'password1', 'password2']

    def __init__(self, *args, **kwargs):
        super().__init__(*args, **kwargs)

        # Remove help text for password fields
        self.fields['password1'].help_text = ''
        self.fields['password2'].help_text = ''

        # Remove help text for username field
        self.fields['username'].help_text = ''
