# Supplementary material for: Data driven healthcare insurance system using machine learning and blockchain technologies
Source: PeerJ Comput Sci. 2025 Jul 30;11:e2980. doi: 10.7717/peerj-cs.2980 (PMC12453831; doi:10.7717/peerj-cs.2980)
Supplement: Supplemental Information 3 [file peerj-cs-11-2980-s003.zip › cs-106973-Project_code_updated/supplemental/cs-106973-Project_code/Project code/try1/maps/migrations/0001_initial.py]

# Generated by Django 3.2.7 on 2021-09-25 17:17

from django.db import migrations, models


class Migration(migrations.Migration):

    initial = True

    dependencies = [
    ]

    operations = [
        migrations.CreateModel(
            name='coordenadas',
            fields=[
                ('id', models.BigAutoField(auto_created=True, primary_key=True, serialize=False, verbose_name='ID')),
                ('lat', models.CharField(max_length=20)),
                ('lon', models.CharField(max_length=20)),
            ],
        ),
    ]
