# Supplementary material for: Data driven healthcare insurance system using machine learning and blockchain technologies
Source: PeerJ Comput Sci. 2025 Jul 30;11:e2980. doi: 10.7717/peerj-cs.2980 (PMC12453831; doi:10.7717/peerj-cs.2980)
Supplement: Supplemental Information 3 [file peerj-cs-11-2980-s003.zip › cs-106973-Project_code_updated/supplemental/cs-106973-Project_code/Project code/try1/maps/migrations/0007_customuser.py]

# Generated by Django 4.1.2 on 2023-08-15 06:36

from django.db import migrations, models


class Migration(migrations.Migration):

    dependencies = [
        ('maps', '0006_contact'),
    ]

    operations = [
        migrations.CreateModel(
            name='CustomUser',
            fields=[
                ('id', models.BigAutoField(auto_created=True, primary_key=True, serialize=False, verbose_name='ID')),
                ('username', models.CharField(max_length=150, unique=True)),
                ('password', models.CharField(max_length=128)),
                ('email', models.EmailField(max_length=254, unique=True)),
            ],
        ),
    ]
