# Supplementary material for: Data driven healthcare insurance system using machine learning and blockchain technologies
Source: PeerJ Comput Sci. 2025 Jul 30;11:e2980. doi: 10.7717/peerj-cs.2980 (PMC12453831; doi:10.7717/peerj-cs.2980)
Supplement: Supplemental Information 3 [file peerj-cs-11-2980-s003.zip › cs-106973-Project_code_updated/supplemental/cs-106973-Project_code/Project code/try1/maps/models.py]

from django.db import models

# Create your models here.

class Coordenadas(models.Model):
    lat = models.FloatField(max_length=20)
    lon = models.FloatField(max_length=20)
class datafinal(models.Model):
    Hospital_Name=models.CharField(max_length=250)
    Doctor_Name=models.CharField(max_length=250)
    Department=models.CharField(max_length=250)
    Specialization=models.CharField(max_length=250)
# Create your models here.
class Contact(models.Model):
    name = models.CharField(max_length=158)
    email = models.EmailField()
    message = models.TextField()

    def __str__(self):
        return self.name

class CustomUser(models.Model):
    username = models.CharField(max_length=150, unique=True)
    password = models.CharField(max_length=128)
    email = models.EmailField(unique=True)
    # Add other fields as needed

    def __str__(self):
        return self.username


from django.contrib.auth.models import User
from django import forms


class RegistrationForm(forms.ModelForm):
    password = forms.CharField(widget=forms.PasswordInput)
    confirm_password = forms.CharField(widget=forms.PasswordInput)

    class Meta:
        model = User
        fields = ['username', 'email', 'password', 'confirm_password']
from django.db import models

class Sign(models.Model):
    # Define the fields of your Sign model here
    # For example:
    name = models.CharField(max_length=100)
    description = models.TextField()

    # Add any other fields as needed
