# Supplementary material for: Data driven healthcare insurance system using machine learning and blockchain technologies
Source: PeerJ Comput Sci. 2025 Jul 30;11:e2980. doi: 10.7717/peerj-cs.2980 (PMC12453831; doi:10.7717/peerj-cs.2980)
Supplement: Supplemental Information 3 [file peerj-cs-11-2980-s003.zip › cs-106973-Project_code_updated/supplemental/cs-106973-Project_code/Project code/try1/maps/urls.py]

from django.contrib import admin
from django.urls import path, re_path
from . import views
#from .views import doctors
from .views import contact1
from .views import popular_doctors
#from .views import recommend_doctors
from .views import recommend_doctors2
from .views import recommend_doctors


urlpatterns = [
    path('',views.maps, name = 'map'),
    path('find.html',views.recommend_doctors2,name='recommend_doctors2'),
    #path('', views.recommend_doctors, name='doctors'),
    #path('doctors.html', views.search_doctors, name='search-doctors'),
  
  # This is final path  path('doctors.html', views.recommend_doctors, name='recommend_doctors'),
     #path('doctors.html', views.recommend_doctors2, name='recommend_doctors'),

    #re_path(r'doctors.html',views.doctors, name = 'doctors'),
    #path('doctors.html', views.recommend_doc, name='recommend_doc'),

 path('submit.html', views.recommend_doctors, name='recommend_doctors'),
 # path('find.html', views.recommend_doctors, name='recommend_doctors_s'),
#path('advanced_find.html', lambda request: views.recommend_doctors(request, True), name='recommend_doctors'),  


 
    path('map', views.maps, name = 'maps'),
    re_path(r'contact1',views.contact1, name = 'contact1'),
    re_path(r'abt1',views.abt1, name = 'abt1'),
     re_path(r'hospitals',views.hospitals, name = 'hospitals'),
    re_path(r'login',views.user_login, name = 'login'), 
    re_path(r'signup', views.signup, name='signup'),
]
