# Supplementary material for: Data driven healthcare insurance system using machine learning and blockchain technologies
Source: PeerJ Comput Sci. 2025 Jul 30;11:e2980. doi: 10.7717/peerj-cs.2980 (PMC12453831; doi:10.7717/peerj-cs.2980)
Supplement: Supplemental Information 3 [file peerj-cs-11-2980-s003.zip › cs-106973-Project_code_updated/supplemental/cs-106973-Project_code/Project code/try1/maps/views.py]

from django.shortcuts import render, redirect
from .doctor_utils import popular_doctors
from .doctor_utils import Recommend
from django.http import JsonResponse
from .doctor_utils import recommend_doctors_new
from .models import Coordenadas
from .forms import *
import folium
import pandas as pd
import numpy as np
from haversine import haversine
import math
from .models import datafinal
from .resources import datafinalresource
#fetching
from django.core import serializers
from django.contrib import messages
from tablib import Dataset
from django.http import HttpResponse,request
import geocoder 
# Create your views here.

def simple_upload(request):
    if request.method == 'POST':
        datafinal_resources= datafinalresource()
        dataset = Dataset()
        new_datafinal = request.FILES['myfile']

        if not new_datafinal.name.endswith('xlsx'):
            messages.info(request, 'wrong format')
            return render(request, 'maps.html')
        imported_data= dataset.load(new_datafinal.read(),format='xlsx')
        for data in imported_data:
            value=datafinal(
                data[0],
                data[1],
                data[2],
                data[3],
                data[4],
            )
            value.save()
    return render(request,'maps.html')

def maps(request):
    import folium

    import folium

# Define the marker locations and labels
    marker_locations = [
    [33.5809, 73.0472],
    [33.5969, 73.0469],
    [33.6755, 73.0672],
    [33.5969, 73.0469],
    ]
    marker_labels = ["CMH", "MH", "SHIFA", "AFIC"]

    # Make an empty map
    n = folium.Map(location=[33.58, 73.04], tiles="OpenStreetMap", zoom_start=12)

    # add marker one by one on the map with text
    for i in range(0,len(marker_locations)):
        marker = folium.Marker(
            location=marker_locations[i],
            icon=folium.Icon(color='red', icon='info-sign'),
            popup=folium.Popup(marker_labels[i], max_width=100)
        ).add_to(n)


    # Display the map
    world=n
    world

    

    
    map = world._repr_html_()
    data=datafinal.objects.all

    context = {
        'map': map,
        
        'data' : data,

    }
  
    return render(request, 'maps/maps.html', context)


def doctors(request):
    #data=datafinal.objects.all
    doctors = popular_doctors()
    context = {
        'data' : doctors,
           }  
    return render(request, 'maps/doctors.html', context)

def recommend_doctors2(request):
    departments = [
        'Allergy & Immunology',
        'Anesthesiology',
        'Bone Marrow Transplant',
        'Cardiology',
        'Child Specialist',
        'Dentistry',
        'Dermatology',
        'ENT',
        'Endocrinology',
        'Gastroentrology',
        'General Medicine',
        'General Surgery',
        'Gynaecology',
        'Interventional Radiology',
        'Liver Transplant',
        'Medical Specialist',
        'Nephrology',
        'Neuro and Thoracic Surgery',
        'Neurology',
        'Neurosurgery',
        'Oncology',
        'Opthalmology',
        'Orthopaedics',
        'Paediatrics',
        'Pathology',
        'Plastic Surgery',
        'Psychiatrist',
        'Pulmonology',
        'Rheumatology',
        'Urology',
        'Vascular and Spine Surgery',
    ]
    if request.method == 'POST':
        dept_name = request.POST.get('dept_name')
        age = request.POST.get('age')
        gender =request.POST.get('gender')
        recommended_doctors = recommend_doctors_new(dept_name, age, gender)
        context = {'departments': departments, 'recommended_doctors': recommended_doctors}
    else:
        context = {'departments': departments}
    return render(request, 'maps/find.html', context)


def recommend_doctors(request):
    departments = [
        'Allergy & Immunology',
        'Anesthesiology',
        'Bone Marrow Transplant',
        'Cardiology',
        'Child Specialist',
        'Dentistry',
        'Dermatology',
       'ENT',
        'Endocrinology',
        'Gastroentrology',
        'General Medicine',
        'General Surgery',
        'Gynaecology',
        'Interventional Radiology',
        'Liver Transplant',
        'Medical Specialist',
        'Nephrology',
        'Neuro and Thoracic Surgery',
        'Neurology',
        'Neurosurgery',
        'Oncology',
        'Opthalmology',
        'Orthopaedics',
        'Paediatrics',
        'Pathology',
        'Plastic Surgery',
        'Psychiatrist',
        'Pulmonology',
        'Rheumatology',
        'Urology',
        'Vascular and Spine Surgery',
    ]
    if request.method == 'POST':
        dept_name = request.POST.get('dept_name')
        recommended_doctors = Recommend(dept_name)
        recommended_doctors = recommended_doctors.to_dict('records')  # Add this line
        context = {'departments': departments, 'recommended_doctors': recommended_doctors}
    else:
        context = {'departments': departments}
    return render(request, 'maps/submit.html', context)


def contact1(request):
    
    return render(request, 'maps/contact1.html')
def abt1(request):
    
    return render(request, 'maps/abt1.html')

def hospitals(request):
    return render(request, 'maps/hospitals.html')

from django.contrib.auth import authenticate, login
from django.shortcuts import render, redirect
from .forms import RegistrationForm
from django.contrib.auth.models import User


def signup(request):
    if request.method == 'POST':
        form = RegistrationForm(request.POST)
        if form.is_valid():
            username = form.cleaned_data['username']
            email = form.cleaned_data['email']
            password = form.cleaned_data['password1']  # Use 'password1' field
            confirm_password = form.cleaned_data['password2']  # Use 'password2' field

            if password == confirm_password:
                user = User.objects.create_user(username=username, email=email, password=password)
                user.save()
                login(request, user)
                return redirect('map')  # Change 'home' to your homepage URL
            else:
                # Passwords do not match
                form.add_error('password2', 'Passwords do not match')  # Use 'password2' field
    else:
        form = RegistrationForm()

    return render(request, 'maps/signup.html', {'form': form})

def user_login(request):
    if request.method == 'POST':
        username = request.POST['username']
        password = request.POST['password']
        user = authenticate(request, username=username, password=password)
        if user is not None:
            login(request, user)
            return redirect('map')  # Change 'home' to your homepage URL
        else:
            # Authentication failed
            error_message = 'Invalid login credentials'
            return render(request, 'maps/login.html', {'error_message': error_message})

    return render(request, 'maps/login.html')
