# Supplementary material for: Data driven healthcare insurance system using machine learning and blockchain technologies
Source: PeerJ Comput Sci. 2025 Jul 30;11:e2980. doi: 10.7717/peerj-cs.2980 (PMC12453831; doi:10.7717/peerj-cs.2980)
Supplement: Supplemental Information 3 [file peerj-cs-11-2980-s003.zip › cs-106973-Project_code_updated/supplemental/cs-106973-Project_code/Project code/try1/maps_project/settings.py]

"""
Django settings for maps_project project.

Generated by 'django-admin startproject' using Django 3.2.7.

For more information on this file, see
https://docs.djangoproject.com/en/3.2/topics/settings/

For the full list of settings and their values, see
https://docs.djangoproject.com/en/3.2/ref/settings/
"""

from pathlib import Path
import os

# Build paths inside the project like this: BASE_DIR / 'subdir'.
BASE_DIR = Path(__file__).resolve().parent.parent


# Quick-start development settings - unsuitable for production
# See https://docs.djangoproject.com/en/3.2/howto/deployment/checklist/

# SECURITY WARNING: keep the secret key used in production secret!
SECRET_KEY = 'django-insecure-l8h)oizl(nt%6ge@k6wzdli=)&%&nl9o-e3cyoin70s^2ns6ta'

# SECURITY WARNING: don't run with debug turned on in production!
DEBUG = True

ALLOWED_HOSTS = []


# Application definition

INSTALLED_APPS = [
    'django.contrib.admin',
    'django.contrib.auth',
    'django.contrib.contenttypes',
    'django.contrib.sessions',
    'django.contrib.messages',
    'django.contrib.staticfiles',
    'maps',
    'import_export',
]

MIDDLEWARE = [
    'django.middleware.security.SecurityMiddleware',
    'django.contrib.sessions.middleware.SessionMiddleware',
    'django.middleware.common.CommonMiddleware',
    'django.middleware.csrf.CsrfViewMiddleware',
    'django.contrib.auth.middleware.AuthenticationMiddleware',
    'django.contrib.messages.middleware.MessageMiddleware',
    'django.middleware.clickjacking.XFrameOptionsMiddleware',
]

ROOT_URLCONF = 'maps_project.urls'

TEMPLATES = [
    {
        'BACKEND': 'django.template.backends.django.DjangoTemplates',
        'DIRS': [r'C:\xampp\htdocs\try1\maps\templates'],
        'APP_DIRS': True,
        'OPTIONS': {
            'context_processors': [
                'django.template.context_processors.debug',
                'django.template.context_processors.request',
                'django.contrib.auth.context_processors.auth',
                'django.contrib.messages.context_processors.messages',
            ],
        },
    },
]

WSGI_APPLICATION = 'maps_project.wsgi.application'


# Database
# https://docs.djangoproject.com/en/3.2/ref/settings/#databases

DATABASES = {
    'default': {
        'ENGINE': 'django.db.backends.sqlite3',
        'NAME': BASE_DIR / 'db.sqlite3',
    }
}

#DATABASES= {
#    'default' : {
#        'ENGINE' : 'django.db.backends.mysql',
#        'NAME' : 'f',
#        'HOST' : '127.0.0.1',
#        'PORT' : '3306',
#        'USER' : 'root',
#        'PASSWORD' : '',
#    }
#}

# Password validation
# https://docs.djangoproject.com/en/3.2/ref/settings/#auth-password-validators

AUTH_PASSWORD_VALIDATORS = [
    {
        'NAME': 'django.contrib.auth.password_validation.UserAttributeSimilarityValidator',
    },
    {
        'NAME': 'django.contrib.auth.password_validation.MinimumLengthValidator',
    },
    {
        'NAME': 'django.contrib.auth.password_validation.CommonPasswordValidator',
    },
    {
        'NAME': 'django.contrib.auth.password_validation.NumericPasswordValidator',
    },
]


# Internationalization
# https://docs.djangoproject.com/en/3.2/topics/i18n/

LANGUAGE_CODE = 'en-us'

TIME_ZONE = 'UTC'

USE_I18N = True

USE_L10N = True

USE_TZ = True


# Static files (CSS, JavaScript, Images)
# https://docs.djangoproject.com/en/3.2/howto/static-files/

STATIC_URL = '/static/'
MEDIA_ROOT = '/static/images/media'

MEDIA_URL = '/media/'
MEDIA_ROOT=os.path.join(BASE_DIR,'media')
STATIC_FILES_DIRS=(
    os.path.join(BASE_DIR,'statics')
)
# Default primary key field type
# https://docs.djangoproject.com/en/3.2/ref/settings/#default-auto-field

DEFAULT_AUTO_FIELD = 'django.db.models.BigAutoField'
