# Supplementary material for: Data driven healthcare insurance system using machine learning and blockchain technologies
Source: PeerJ Comput Sci. 2025 Jul 30;11:e2980. doi: 10.7717/peerj-cs.2980 (PMC12453831; doi:10.7717/peerj-cs.2980)
Supplement: Supplemental Information 3 [file peerj-cs-11-2980-s003.zip › cs-106973-Project_code_updated/supplemental/cs-106973-Project_code/Project code/try1/maps_project/urls.py]

"""maps_project URL Configuration

The `urlpatterns` list routes URLs to views. For more information please see:
    https://docs.djangoproject.com/en/3.2/topics/http/urls/
Examples:
Function views
    1. Add an import:  from my_app import views
    2. Add a URL to urlpatterns:  path('', views.home, name='home')
Class-based views
    1. Add an import:  from other_app.views import Home
    2. Add a URL to urlpatterns:  path('', Home.as_view(), name='home')
Including another URLconf
    1. Import the include() function: from django.urls import include, path
    2. Add a URL to urlpatterns:  path('blog/', include('blog.urls'))
"""
from django.contrib import admin
from django.urls import path, include
from django.conf import settings
from django.conf.urls.static import static
from maps import views


urlpatterns = [
    path('',include('maps.urls')),
    path('admin/', admin.site.urls),
    path('',views.simple_upload),
]+ static(settings.MEDIA_URL, document_root=settings.MEDIA_ROOT)
