# Supplementary material for: Data driven healthcare insurance system using machine learning and blockchain technologies
Source: PeerJ Comput Sci. 2025 Jul 30;11:e2980. doi: 10.7717/peerj-cs.2980 (PMC12453831; doi:10.7717/peerj-cs.2980)
Supplement: Supplemental Information 3 [file peerj-cs-11-2980-s003.zip › cs-106973-Project_code_updated/supplemental/cs-106973-Project_code/Project code/try1/maps_project/wsgi.py]

"""
WSGI config for maps_project project.

It exposes the WSGI callable as a module-level variable named ``application``.

For more information on this file, see
https://docs.djangoproject.com/en/3.2/howto/deployment/wsgi/
"""

import os

from django.core.wsgi import get_wsgi_application

os.environ.setdefault('DJANGO_SETTINGS_MODULE', 'maps_project.settings')

application = get_wsgi_application()
