# Supplementary material for: Data driven healthcare insurance system using machine learning and blockchain technologies
Source: PeerJ Comput Sci. 2025 Jul 30;11:e2980. doi: 10.7717/peerj-cs.2980 (PMC12453831; doi:10.7717/peerj-cs.2980)
Supplement: Supplemental Information 3 [file peerj-cs-11-2980-s003.zip › cs-106973-Project_code_updated/supplemental/cs-106973-Project_code/Project code/try1/README_Healthcare_System.md]

# Healthcare Recommendation & Blockchain System

This is a Django-based web application that integrates a **recommendation engine** for doctors/services and a **blockchain module** for ensuring data integrity. It is developed as a prototype for secure and intelligent healthcare support systems.

## 🔍 Features

- 🧠 Recommends doctors or services based on user reviews and data
- 🔐 Blockchain logging for secure, verifiable transactions
- 📄 CSV-based data processing
- 🌐 Web frontend built with Django

## 🗂️ Folder Structure

```
try1/
db.sqlite3              # SQLite database
manage.py               # Django project manager
 datafinal_new.csv       # Input data
  new_review.csv          # Review data
dn.csv, Reviews_new.csv # Processed data
maps/                   # Main Django app
│   views.py            # App views
│    models.py           # Data models
│    doctor_utils.py     # Custom logic for recommendations
│   urls.py, forms.py   # Routing and forms
```

## ▶️ How to Run

### 1. Clone and set up environment

```bash
git clone https://github.com/yourusername/try1.git
cd try1
python -m venv env
source env/bin/activate  # On Windows use `env\Scripts\activate`
pip install -r requirements.txt  # Add this file if not present
```

### 2. Run migrations and start server

```bash
python manage.py migrate
python manage.py runserver
```

Then go to `http://127.0.0.1:8000/` in your browser.

## 🧪 Data Files

- `datafinal_new.csv`, `dn.csv`, `new_review.csv`: used for processing and generating recommendations.
- These may be loaded in `doctor_utils.py`.

## 📬 Contact


Department of Software Engineering  
Fatima Jinnah Women University  

## 📜 License

MIT License (or as applicable).
